# Supplementary material for: Determinants of Health Service Responsiveness in Community-Based Vector Surveillance for Chagas Disease in Guatemala, El Salvador, and Honduras
Source: PLoS Negl Trop Dis. 2015 Aug 7;9(8):e0003974. doi: 10.1371/journal.pntd.0003974 (PMC4529194; doi:10.1371/journal.pntd.0003974)
Supplement: S1 Table — (XLSX) [file pntd.0003974.s001.xlsx]

## Sheet: S.Table S1 Descriptive1
		Guatemala				El Salvador				Honduras
	Departament	Santa Rosa	El Progreso	Jutiapa	Jalapa	Santa Ana	Ahuachapán	Usulután	Sonsonate	Ocotepeque	Copán	Intibucá	Lempira
	Municipality	Nueva Santa Rosa	Morazán	Comapa	San Pedro Pinula	Masahuat	Atiquizaya	Ozatlán	Acajutla	Nueva Ocotepeque	Copán Ruinas	Dolores	Santa Cruz
	Health center	Ojo de Agua	Morazán	Comapa	San Pedro Pinula	Masahuat	Atiquizaya	Ozatlán	Metalio	San José de la Reunión	Rincón del Buey	Dolores	Santa Cruz
	Number of households reported with vector by the community (N=56)
	2008	n/a	32	94	33	12	78	4	12	15	0	79	8
	2009	n/a	27	263	33	15	67	3	36	14	53	356	36
	2010	n/a	12	113	13	25	80	10	58	21	15	18	13
	2011	23	22	34	3	52	82	9	86	8	6	39	8
	2012	7	37	299	31	51	110	5	33	5	13	13	6
	Total	30	130	803	113	155	417	31	225	63	87	505	71
	Number of households with institutinal response (N=56)
	2008	n/a	23	70	33	12	78	4	4	8	0	11	8
	2009	n/a	14	208	33	15	67	3	21	14	51	253	36
	2010	n/a	3	60	13	25	80	10	24	21	15	0	10
	2011	16	17	25	3	50	82	9	82	8	0	35	8
	2012	2	31	220	31	28	110	5	29	5	1	13	4
	Total	18	88	583	113	130	417	31	160	56	67	312	66
	Institutional response coverage (%) (N=56)
	2008	n/a	71.875	74.4681	100	100	100	100	33.3333	53.3333	n/a	13.9241	100
	2009	n/a	51.8519	79.0875	100	100	100	100	58.3333	100	96.2264	71.0674	100
	2010	n/a	25	53.0973	100	100	100	100	41.3793	100	100	0	76.9231
	2011	69.5652	77.2727	73.5294	100	96.1538	100	100	95.3488	100	0	89.7436	100
	2012	28.5714	83.7838	73.5786	100	54.902	100	100	87.8788	100	7.69231	100	66.6667
	Total	60	67.6923	72.6027	100	83.871	100	100	71.1111	88.8889	77.0115	61.7822	92.9577
	Number of households responded with insecticide spraying (N=56)
	2008	n/a	14	4	5	12	66	4	4	8	0	11	8
	2009	n/a	3	50	3	15	66	3	21	10	51	244	36
	2010	n/a	2	53	3	25	75	10	24	7	15	0	0
	2011	13	10	9	0	50	76	9	82	5	0	14	8
	2012	0	15	74	11	28	103	5	29	3	1	0	0
	Total	13	44	190	22	130	386	31	160	33	67	269	52
	Percentage of responses with insecticide spraying* (%) (N=53)
	2008	n/a	60.8696	5.71429	15.1515	100	84.6154	100	100	100	n/a	100	100
	2009	n/a	21.4286	24.0385	9.09091	100	98.5075	100	100	71.4286	100	96.4427	100
	2010	n/a	66.6667	88.3333	23.0769	100	93.75	100	100	33.3333	100	n/a	0
	2011	81.25	58.8235	36	0	100	92.6829	100	100	62.5	n/a	40	100
	2012	0	48.3871	33.6364	35.4839	100	93.6364	n/a	100	60	100	0	0
	Total	72.2222	50	32.5901	19.469	100	92.5659	100	100	58.9286	100	86.2179	78.7879
	*(number of households sprayed / number of households responded) x 100
