# Supplementary material for: Determinants of Health Service Responsiveness in Community-Based Vector Surveillance for Chagas Disease in Guatemala, El Salvador, and Honduras
Source: PLoS Negl Trop Dis. 2015 Aug 7;9(8):e0003974. doi: 10.1371/journal.pntd.0003974 (PMC4529194; doi:10.1371/journal.pntd.0003974)
Supplement: S2 Table — (XLSX) [file pntd.0003974.s002.xlsx]

## Sheet: S.Table S2 Regres Pat
		Mixed Effects Multi-linear Regression clustered by resopnse coverage pattern
	Potential determinants of institutional response coverage	Coefficient	Std. Error	t	p	95% Confident Interval
	Number of households reported with vector bugs	-3.72e-07	0.000444	0	0.999	-0.0008706	0.0008699
	Distance from the health center to the departmental capital (km)	-0.0015188	0.0023045	-0.66	0.51	-0.0060356	0.0029979
	Number of operational technicians per 1,000 households	-0.0011722	0.0256181	-0.05	0.964	-0.0513827	0.0490383
	Number of community volunteers and sprayers per 1,000 households	0.0003001	0.0006964	0.43	0.666	-0.0010647	0.001665
	Interval between receipt of vector report from the community and response by health services	0.0732866	0.0406266	1.8	0.071	-0.00634	0.152913
	Degree of decentralization of response to vector reports	0.107566	0.125452	0.86	0.391	-0.138316	0.353447
	Consistent monitoring by departmental technical officials	0.712021	0.126384	5.63	0	0.464313	0.959728
	Presence of technical assistance by JICA project	-0.147747	0.0564787	-2.62	0.009	-0.258443	-0.0370506
